# Supplementary material for: Binding of NUFIP2 to Roquin promotes recognition and regulation of ICOS mRNA
Source: Nat Commun. 2018 Jan 19;9:299. doi: 10.1038/s41467-017-02582-1 (PMC5775257; doi:10.1038/s41467-017-02582-1)
Supplement: Supplementary file 4 — Supplementary Data 1 [file 41467_2017_2582_MOESM4_ESM.xlsx]

## Sheet: Blatt1
Gene ID	Gene name	Average Z score	Validation
171558	PTCRA	18.0561
6632	SNRPD1	10.6925
10179	RBM7	10.4224
9716	AQR	7.461
60489	APOBEC3G	7.07417
221662	RBM24	6.74627
6432	SFRS7	5.92042
9933	KIAA0020	5.88979
55692	LUC7L	5.41662
	CALM1	5.39559
	RNF32	5.33665
3976	LIF	5.10415
1628	DBP	5.01474
6750	SST	4.94491
8892	EIF2B2	4.71805
79132	LGP2	4.51015
23517	SKIV2L2	4.48313
7536	SF1	4.34695
51010	EXOSC3	4.33331
6638	SNRPN	4.32097
7205	TRIP6	4.22173
487	ATP2A1	4.13075	*
6780	STAU1	3.93036	*
	PYCS	3.8605
6627	SNRPA1	3.82499
84872	ZC3H10	3.78464
7423	VEGFB	3.77954
3187	HNRPH1	3.74924
2967	GTF2H3	3.64238
3267	HRB	3.63728
55602	CDKN2AIP	3.4011
6103	RPGR	3.33134
10291	SF3A1	3.3015
6645	SNTB2	3.27888
221078	NOPD1	3.25561
140886	PABPC5	3.21263
129450	C2orf60	3.14464	*
285855	RPL7L1	3.09517
10535	RNASEH2A	3.06501
22985	ACIN1	3.02179
51329	ARL6IP4	2.98029
124790	HEXIM2	2.98001
	PHF5A	2.98
1719	DHFR	2.93351
142940	TRUB1	2.87809	*
3275	HRMT1L1	2.86226
57532	NUFIP2	2.85342	validated
3191	HNRNPL	2.81558
23019	CNOT1	2.78968	validated
29896	TRA2A	2.76413
57461	ISY1	2.73391
7307	U2AF1	2.71515
5329	PLAUR	2.7037
10614	HEXIM1	2.64871
7388	UQCRH	2.58279
27327	TNRC6A	2.58271	*
1479	CSTF3	2.58146	*
1778	DYNC1H1	2.52969
6423	SFRP2	2.52692
178	AGL	2.52305
57794	SF4	2.48497
26136	TES	2.4777	*
2961	GTF2E2	2.47727
58155	PTBP2	2.46241	*
	STYX	2.43387
5514	PPP1R10	2.42477
130026	ICA1L	2.40276
6428	SFRS3	2.3819
3658	IREB2	2.37667
7791	ZYX	2.37471	*
84881	RPUSD4	2.37257
64848	YTHDC2	2.33865	*
8175	SF3A2	2.31915
138428	C9ORF115	2.31858
27335	EIF3K	2.2722
4035	LRP1	2.23325
10929	SFRS2B	2.21151
11340	EXOSC8	2.19744
10137	RBM12	2.1352
93587	RG9MTD2	2.13428
10949	HNRNPA0	2.08419
8664	EIF3S7	2.0841
11180	WDR6	2.08369
1663	DDX11	2.07706
164045	HFM1	2.048
51634	RBMX2	2.04026
6301	SARS	2.01921
3006	HIST1H1C	1.99881
5700	PSMC1	1.99589
51691	LSM8	1.9755
9665	KIAA0430	1.97474
3183	HNRNPC	1.96936
6429	SFRS4	1.96595
5962	RDX	1.95998
57054	DAZ3	1.959
104	ADARB1	1.94434
64895	PAPOLG	1.92973
190	NR0B1	1.92491
11218	DDX20	1.91973
10270	AKAP8	1.91381
11231	SEC63	1.89965
51535	PPHLN1	1.89944
	DAPK3	1.89936
51070	NOSIP	1.8858
64135	MDA5	1.88324
57135	DAZ4	1.88155
80114	BICC1	1.87919
196441	CCDC131	1.87748
11157	LSM6	1.8557
6628	SNRPB	1.84152
79693	YRDC	1.84091
3958	LGALS3	1.83537
285367	RPUSD3	1.83489
84324	CIP29	1.8344
29997	GLTSCR2	1.83256
	PRKCSH	1.82897
10289	GC20	1.81802
58506	SCAF1	1.81565
6210	RPS15A	1.7866
10921	RNPS1	1.78545
	CLK3	1.76711
22827	PUF60	1.75112
51311	TLR8	1.74675
84154	BXDC1	1.74099
11168	PSIP1	1.72143
1298	COL9A2	1.71229
23029	RBM34	1.70084
10579	TACC2	1.69372
57703	KIAA1604	1.68644
113802	C1orf59	1.67605
51096	UTP18	1.66907
79811	SLTM	1.64634
2535	FZD2	1.64364
1814	DRD3	1.64163
6734	SRPR	1.64087
6637	SNRPG	1.6304
7913	DEK	1.62311
348	APOE	1.61931
10946	SF3A3	1.61163
51491	HSPC111	1.60993
11338	U2AF2	1.60807
	FASTK	1.60607
10180	RBM6	1.60071
54487	DGCR8	1.59606
55110	FLJ10292	1.59449
9967	THRAP3	1.59439
65244	SPATS2	1.5913
	BRCA1	1.58041
6161	RPL32	1.56653
23644	EDC4	1.56644
10644	IGF2BP2	1.55309
3009	HIST1H1B	1.55228
8559	PRPF18	1.5448
5937	RBMS1	1.5435
26057	ANKRD17	1.5316
85364	ZCCHC3	1.52214
24148	PRPF6	1.51378
64761	PARP12	1.50867
2547	G22P1	1.46385
90957	DHX57	1.44979
	TIMM50	1.44264
6427	SFRS2	1.44155
5431	POLR2B	1.43571
498	ATP5A1	1.43344
2483	FRG1	1.43168
6727	SRP14	1.42223
5042	PABPC3	1.41609
51373	MRPS17	1.41353
1659	DHX8	1.4107
55035	NOL8	1.40373
6426	SFRS1	1.39124
1476	CSTB	1.37644
2831	GPR7	1.3667
6450	SH3BGR	1.36449
10575	CCT4	1.35108
10951	CBX1	1.341
10492	SYNCRIP	1.33328
5822	PWP2	1.33039
9343	U5-116KD	1.3236
23404	EXOSC2	1.31168
3068	HDGF	1.30728
26608	TBL2	1.30478
28960	DCPS	1.29751
79727	LIN28	1.2914
8672	EIF4G3	1.28529
84271	POLDIP3	1.28517
8570	KHSRP	1.28096
10969	EBNA1BP2	1.27268
79736	C17orf42	1.27238
8886	DDX18	1.26289
	PPP2R1A	1.25756
677	ZFP36L1	1.25657
80153	EDC3	1.2562
10992	SF3B2	1.24616
56061	UBFD1	1.24454
60678	SELB	1.24318
10036	CHAF1A	1.24288
9238	TBRG4	1.23548
1993	ELAVL2	1.21544
8667	EIF3S3	1.21403
26523	EIF2C1	1.21149
10189	THOC4	1.20672
10399	GNB2L1	1.20057
55603	FAM46A	1.19634
3313	HSPA9B	1.19352
8731	RNMT	1.19018
5411	PNN	1.18485
221092	HNRPUL2	1.18054
	UBE2L3	1.17904
8562	DENR	1.17599
	UBE2I	1.16633
51428	DDX41	1.16207
9406	ZRANB2	1.14982
5073	PARN	1.14537
23111	SPG20	1.14482
84316	LSMD1	1.14345
57602	USP36	1.13868
253943	YTHDF3	1.13396
51493	C22orf28	1.13388
57409	MIF4GD	1.12988
26284	ERAL1	1.12986
	BARD1	1.12522
140032	RPS4Y2	1.12211
9444	QKI	1.12177
64968	MRPS6	1.11707
8106	PABPN1	1.11349
1917	EEF1A2	1.11127
10656	KHDRBS3	1.10705
10985	GCN1L1	1.10271
51362	CDC40	1.08288
372	ARCN1	1.07923
339	APOBEC1	1.07916
10970	CKAP4	1.07635
10594	PRPF8	1.07192
5356	PLRG1	1.07084
84309	NUDT16L1	1.06779
10987	COPS5	1.06101
10556	RPP30	1.05993
79897	RPP21	1.05735
3837	KPNB1	1.04393
7263	TST	1.04233
57055	DAZ2	1.0378
10102	TSFM	1.03213
9470	EIF4E2	1.01088
79026	AHNAK	1.00868
6366	CCL21	0.999891
114984	FLYWCH2	0.987571
84298	C12orf31	0.987521
55922	NKRF	0.983185
	MARK2	0.975634
57332	CBX8	0.975215
6150	MRPL23	0.969265
904	CCNT1	0.95694
2633	GBP1	0.955796
9092	SART1	0.955215
85313	PPIL4	0.952212
3646	EIF3S6	0.945117
79869	FLJ12529	0.944336
284695	ZNF326	0.942727
8653	DDX3Y	0.942051
22916	NCBP2	0.941908
54555	DDX49	0.936746
51593	ARS2	0.936282
3032	HADHB	0.928208
56829	ZC3HAV1	0.927371
6532	SLC6A4	0.927251
60686	C14ORF93	0.920225
1654	DDX3X	0.916943
202559	KHDRBS2	0.908629
28957	MRPS28	0.905041
6634	SNRPD3	0.904696
389677	RBM12B	0.900948
4809	NHP2L1	0.900237
11273	ATXN2L	0.898851
51386	EIF3EIP	0.895255
54913	RPP25	0.892683
57819	LSM2	0.891723
23658	LSM5	0.890269
3982	LIM2	0.889133
9271	PIWIL1	0.883829
57470	LRRC47	0.87444
56902	PNO1	0.872993
27350	APOBEC3C	0.869992
9542	NRG2	0.867138
27341	CTA-126B4.3	0.86549
79048	SECISBP2	0.865369
64318	NOC3L	0.861507
55133	SRBD1	0.860897
23020	U5-200KD	0.857691
3184	HNRPD	0.855854
23405	DICER1	0.853564
92906	HNRPLL	0.853337
10667	FARS2	0.852627
219927	MRPL21	0.842005
10007	GNPDA1	0.841432
1478	CSTF2	0.838523
56903	PAPOLB	0.837636
22894	KIAA1008	0.827154
3146	HMGB1	0.814742
57696	DDX55	0.814364
1746	DLX2	0.812646
23034	SAMD4	0.805661
55323	LARP6	0.803737
10930	APOBEC2	0.7999
705	BYSL	0.793521
8568	RRP1	0.786809
64393	ZMAT3	0.784958
79050	NOC4L	0.781841
5436	POLR2G	0.77982
118460	EXOSC6	0.777007
	PTK9L	0.775333
84294	C8orf53	0.769291
9728	KIAA0256	0.768007
79072	FASTKD3	0.765005
9567	GTPBP1	0.757238
57142	RTN4	0.754247
6130	RPL7A	0.753582
58517	RBM25	0.750861
57505	AARS2	0.744511
22984	PDCD11	0.743292
4288	MKI67	0.73379
219988	PATL1	0.733616
23481	PES1	0.733052
10749	KIF1C	0.7297
54148	MRPL39	0.727434
	RC3H2	0.725701
51377	UCHL5	0.724717
23210	PTDSR	0.724288
	TEX14	0.72345
6633	SNRPD2	0.72023
196513	DCP1B	0.719005
	HERC5	0.718766
8893	EIF2B5	0.711656
79707	NOL9	0.708896
4904	YBX1	0.708294
8470	SORBS2	0.707299
79670	ZCCHC6	0.706123
6208	RPS14	0.692912
54512	EXOSC4	0.683443
2885	GRB2	0.682657
55105	GPATCH2	0.682088
25946	ZNF385A	0.675174
5460	POU5F1	0.674791
23212	RRS1	0.671176
617	BCS1L	0.670482
22925	PLA2R1	0.665927
	MLL3	0.660822
11171	STRAP	0.659932
81930	KIF18A	0.651444
54516	MTRF1L	0.647826
3608	ILF2	0.646409
6729	SRP54	0.645405
10073	RNUT1	0.644554
684	BST2	0.643955
1656	DDX6	0.641943
25917	THUMPD3	0.63674
	P2RX1	0.63668
55854	ZC3H15	0.629846
80759	KHDC1	0.619546
64092	SAMSN1	0.61839
10658	CUGBP1	0.61221
7884	SLBP	0.611289
23016	EXOSC7	0.610858
	TRIM39	0.598522
2332	FMR1	0.59332
84060	DKFZP564O0523	0.590822
6908	TBP	0.589933
56915	EXOSC5	0.589754
11169	WDHD1	0.586931
55510	DDX43	0.585827
51143	DNCLI1	0.582697
166863	RBM46	0.578467
2107	ETF1	0.578088
10131	TRAP1	0.576981
165904	XIRP1	0.574531
8208	CHAF1B	0.573114
	SYNJ2	0.572879
79800	ALS2CR8	0.568125
317649	EIF4E3	0.567875
55132	LARP2	0.561814
1939	LGTN	0.558512
8669	EIF3S1	0.558038
27303	RBMS3	0.555607
8638	OASL	0.551799
9879	DDX46	0.550467
	TRPC3	0.541402
55285	RBM41	0.539818
54456	MOV10L1	0.537496
6188	RPS3	0.531578
1107	CHD3	0.52884
5052	PRDX1	0.523196
51163	DBR1	0.512777
164668	APOBEC3H	0.510801
6499	SKIV2L	0.510621
56000	NXF3	0.51005
201299	RDM1	0.509772
3921	RPSA	0.501481
10001	MED6	0.499038
11022	TDRKH	0.486336
	EYA1	0.48464
48	ACO1	0.481874
64779	MTHFSD	0.479534
6164	RPL34	0.471303
6155	RPL27	0.470163
6138	RPL15	0.468175
6207	RPS13	0.467472
6206	RPS12	0.465848
5442	POLRMT	0.463289
1665	DHX15	0.462934
161424	C14ORF21	0.460952
26024	PTCD1	0.458377
6224	RPS20	0.45809
27250	PDCD4	0.456586
2935	GSPT1	0.456478
302	ANXA2	0.454714
	TRPM3	0.446214
3185	HNRPF	0.443
712	C1QA	0.4405
79066	METT10D	0.434368
6192	RPS4Y1	0.43089
2972	BRF1	0.43081
343069	HNRPCL1	0.43078
8661	EIF3S10	0.43013
84967	LSM10	0.429353
168090	C6ORF118	0.42934
9136	RRP9	0.429276
8615	USO1	0.42901
10498	CARM1	0.422767
63906	GPATCH3	0.420233
	PRKCL2	0.419772
7520	XRCC5	0.418884
84530	KIAA1853	0.417997
23492	CBX7	0.416996
4141	MARS	0.414896
6753	SSTR3	0.41158
146713	HRNBP3	0.404813
10495	ENOX2	0.403363
1729	DIAPH1	0.402723
83939	EIF2A	0.393843
126789	PUSL1	0.392703
8074	FGF23	0.391441
10450	PPIE	0.382589
55687	TRMT1	0.382392
2313	FLI1	0.380678
64852	TUT1	0.379505
1981	EIF4G1	0.378849
6434	SFRS10	0.374453
10262	SF3B4	0.373707
23193	GANAB	0.371219
55068	ENOX1	0.37106
3433	IFIT2	0.368124
2255	FGF10	0.364614
23223	RRP12	0.362345
340554	ZC3H12B	0.361922
10755	GIPC1	0.360609
54464	41518	0.359523
	PPP1R8	0.358045
328	APEX1	0.353529
2316	FLNA	0.346739
5339	PLEC1	0.345995
10659	CUGBP2	0.345783
5739	PTGIR	0.34525
3428	IFI16	0.341998
65008	MRPL1	0.341039
51747	CROP	0.337962
2146	EZH2	0.334737
54915	YTHDF1	0.333339
23283	CSTF2T	0.330964
23211	ZC3H4	0.326564
51690	LSM7	0.325344
6171	RPL41	0.3241
6181	RPLP2	0.323362
51735	RAPGEF6	0.321938
7532	YWHAG	0.320597
445	ASS	0.319827
	GRIN2C	0.315065
170506	DHX36	0.314697
51639	SF3B14	0.313546
23536	ADAT1	0.306771
55646	LYAR	0.306319
10412	TINP1	0.306267
	FBXL10	0.302111
51575	ESF1	0.29377
91582	RPS19BP1	0.293562
7430	EZR	0.292786
6157	RPL27A	0.292485
255738	PCSK9	0.290465
146760	RTN4RL1	0.286977
	HRI	0.282512
84524	ZC3H8	0.277641
3188	HNRPH2	0.267635
2235	FECH	0.266974
51077	FCF1	0.266643
51118	UTP11L	0.266363
192669	EIF2C3	0.261447
3615	IMPDH2	0.255392
9775	DDX48	0.255182
51605	TRMT6	0.254
84240	ZCCHC9	0.251469
3312	HSPA8	0.246389
8662	EIF3S9	0.245348
10890	RAB10	0.243085
6227	RPS21	0.243038
124454	EARS2	0.241387
55696	RBM22	0.227805
54888	NSUN2	0.22701
5393	EXOSC9	0.224772
340529	PABPC1L2A	0.224001
65083	NOL6	0.220031
7341	SUMO1	0.216256
26155	NOC2L	0.215096
29080	CCDC59	0.213505
5936	RBM4	0.207193
7812	D1S155E	0.205611
57535	KIAA1324	0.205021
10891	PPARGC1A	0.204637
6688	SPI1	0.204626
27340	UTP20	0.198768
5188	PET112L	0.189857
10523	CHERP	0.188585
51490	C9ORF114	0.185795
	SRPK2	0.185357
84081	CCDC55	0.185138
51538	ZCCHC17	0.183094
9441	CRSP7	0.182109
3192	HNRNPU	0.179823
641	BLM	0.179125
8165	AKAP1	0.178949
1965	EIF2S1	0.177327
54840	APTX	0.174931
27159	CHIA	0.173537
3875	KRT18	0.167186
10360	NPM3	0.16701
3895	KTN1	0.16466
143689	PIWIL4	0.152444
79706	PRKRIP1	0.151186
84868	HAVCR2	0.150972
6194	RPS6	0.146068
6949	TCOF1	0.14494
3853	KRT6A	0.144707
6431	SFRS6	0.144187
10460	TACC3	0.141876
	NUDT4	0.14004
8539	API5	0.136694
7373	COL14A1	0.13507
1983	EIF5	0.13499
4670	HNRPM	0.132341
65095	KRI1	0.130051
84319	C3orf26	0.129369
55192	DNAJC17	0.128943
9169	SFRS2IP	0.123836
6520	SLC3A2	0.119132
2926	GRSF1	0.116256
1968	EIF2S3	0.1162
64963	MRPS11	0.116187
6234	RPS28	0.114171
9898	UBAP2L	0.112675
134430	WDR36	0.111746
10989	IMMT	0.109204
23521	RPL13A	0.10725
22936	ELL2	0.105581
64960	MRPS15	0.105164
	SRP72	0.104853
340719	NANOS1	0.103317
85441	PRIC285	0.101425
29894	CPSF1	0.100474
1936	EEF1D	0.100152
6631	SNRPC	0.0994484
988	CDC5L	0.0968819
	P2RX2	0.0925689
6133	RPL9	0.0893481
9086	EIF1AY	0.0880664
6625	SNRP70	0.0837459
54505	DHX29	0.0818561
26528	DAZAP1	0.0808626
55601	FLJ20035	0.0799898
7145	TNS1	0.0763036
3956	LGALS1	0.0709225
4048	LTA4H	0.0701562
81875	ISG20L2	0.067515
375316	RBM44	0.0633159
10940	POP1	0.0617418
7534	YWHAZ	0.0610876
	PPP1R12A	0.060844
51602	NOP5/NOP58	0.0591245
23196	FAM120A	0.053429
64397	ZFP106	0.0518932
6651	SON	0.0509432
23367	LARP1	0.0492771
2130	EWSR1	0.0489415
84549	RBM13	0.0466915
6167	RPL37	0.0399056
84273	C4ORF14	0.038928
9689	BZW1	0.0295658
114034	TOE1	0.0294871
22864	R3HDM2	0.0274427
6209	RPS15	0.0272307
6205	RPS11	0.0237362
7818	DAP3	0.0213332
115098	CCDC124	0.020082
6636	SNRPF	0.0197521
9782	MATR3	0.0151329
56648	EIF5A2	0.0135803
5935	RBM3	0.0128959
23350	SR140	0.0127932
29883	CNOT7	0.0116264
9401	RECQL4	0.0115628
9904	RBM19	0.011197
79080	CCDC86	0.010711
117159	DCD	0.00878145
11222	MRPL3	0.00862455
9582	APOBEC3B	0.00621114
134218	DNAJC21	0.00615876
54700	RRN3	0.00570427
4236	MFAP1	0.00405571
6125	RPL5	0.00365823
51067	YARS2	0.00312606
6233	RPS27A	0.000973449
6430	SFRS5	-0.000388327
10721	POLQ	-0.00097791
8894	EIF2S2	-0.00330053
51335	NGRN	-0.00445886
27042	C1orf107	-0.00474066
5479	PPIB	-0.00619407
10528	NOL5A	-0.00749711
6664	SOX11	-0.00876522
80315	CPEB4	-0.0123891
27079	RPUSD2	-0.0177072
23013	SHARP	-0.0178548
83550	GPR101	-0.0210856
22950	SLC4A1AP	-0.0229168
10200	MPHOSPH6	-0.0242929
23048	FNBP1	-0.0259474
103	ADAR	-0.0283068
55814	BDP1	-0.0286782
8602	NOL14	-0.0352512
6730	SRP68	-0.0384272
11224	RPL35	-0.0391334
3614	IMPDH1	-0.0401226
64062	RBM26	-0.0401273
8557	TCAP	-0.0422234
6123	RPL3L	-0.0450214
1995	ELAVL3	-0.0455113
200895	DHFRL1	-0.0473151
9123	SLC16A3	-0.0481411
81892	C14ORF156	-0.0507531
3842	TNPO1	-0.0518388
6629	SNRPB2	-0.0523344
3182	HNRPAB	-0.0544105
2886	GRB7	-0.0561755
64434	NOM1	-0.0580356
339345	NANOS2	-0.059212
7486	WRN	-0.0607255
7015	TERT	-0.064554
7936	RDBP	-0.0657712
83759	RBM4B	-0.0658955
10561	IFI44	-0.0677001
6132	RPL8	-0.0680088
6310	ATXN1	-0.069245
7037	TFRC	-0.0699952
2804	GOLGB1	-0.0715451
6160	RPL31	-0.0718044
27254	CSDC2	-0.0726521
6191	RPS4X	-0.0762267
9423	NTN1	-0.0793159
22862	FNDC3A	-0.0801167
	UBE2M	-0.0821813
3315	HSPB1	-0.0827184
1660	DHX9	-0.0875891
3189	HNRPH3	-0.0905196
2197	FAU	-0.092313
85437	ZCRB1	-0.0929553
124245	ZC3H18	-0.093704
5687	PSMA6	-0.0945472
	STK31	-0.0947605
51503	CWC15	-0.0994184
192670	EIF2C4	-0.101762
105	ADARB2	-0.10263
6146	RPL22	-0.10265
23272	C3orf63	-0.102714
6203	RPS9	-0.104645
9939	RBM8A	-0.105086
1267	CNP	-0.10971
8996	NOL3	-0.110515
6919	TCEA2	-0.112446
1982	EIF4G2	-0.114984
4731	NDUFV3	-0.116294
29102	RNASEN	-0.116369
6361	CCL17	-0.119333
1728	NQO1	-0.122074
64778	FNDC3B	-0.122314
26156	RSL1D1	-0.125447
79228	THOC6	-0.126337
9984	THOC1	-0.128667
6165	RPL35A	-0.130081
6204	RPS10	-0.130682
6156	RPL30	-0.130909
81554	WBSCR16	-0.132604
8891	EIF2B3	-0.133561
8233	ZRSR2	-0.133664
84321	THOC3	-0.133772
79882	ZC3H14	-0.135732
10859	LILRB1	-0.137073
	NOLA1	-0.137588
6272	SORT1	-0.137876
26995	TRUB2	-0.138017
	RKHD1	-0.140056
708	C1QBP	-0.140197
56853	BRUNOL4	-0.142299
	CLNS1A	-0.145572
81608	FIP1L1	-0.145914
11123	RCAN3	-0.146657
5939	RBMS2	-0.153466
23	ABCF1	-0.153687
5976	RENT1	-0.156953
79171	RBM42	-0.157436
403314	APOBEC4	-0.159792
5682	PSMA1	-0.160478
55833	UBAP2	-0.162182
6230	RPS25	-0.162207
27332	ZNF638	-0.162446
9733	SART3	-0.164666
55695	WBSCR20A	-0.165562
121355	GTSF1	-0.166071
10952	SEC61B	-0.166374
29088	MRPL15	-0.168609
26354	GNL3	-0.169486
4995	OR3A2	-0.169522
55127	HEATR1	-0.170907
6135	RPL11	-0.171138
6122	RPL3	-0.173323
54890	ALKBH5	-0.173703
10250	SRRM1	-0.1768
10236	HNRNPR	-0.177532
29890	RBM15B	-0.178529
10436	EMG1	-0.17869
55998	NXF5	-0.182414
6141	RPL18	-0.185249
8449	DHX16	-0.18808
25929	GEMIN5	-0.189662
226	ALDOA	-0.190385
6895	TARBP2	-0.191272
1974	EIF4A2	-0.191298
83743	GRWD1	-0.192649
11066	U1SNRNPBP	-0.193741
129401	NUP35	-0.194949
1477	CSTF1	-0.19842
9991	ROD1	-0.201988
6147	RPL23A	-0.20229
4686	NCBP1	-0.202465
9584	RBM39	-0.20444
51106	TFB1M	-0.205894
154	ADRB2	-0.206832
6124	RPL4	-0.207662
1937	EEF1G	-0.209894
84310	C7orf50	-0.210314
133522	PPARGC1B	-0.214388
4076	CAPRIN1	-0.214851
1653	DDX1	-0.218482
84285	EIF1AD	-0.219101
5046	PCSK6	-0.222154
1736	DKC1	-0.22262
1618	DAZL	-0.222629
9698	PUM1	-0.222682
	SYNJ1	-0.226364
7098	TLR3	-0.227095
2287	FKBP3	-0.227921
54931	RG9MTD1	-0.228503
509	ATP5C1	-0.230811
7490	WT1	-0.230848
6217	RPS16	-0.231339
	DYRK2	-0.234018
7311	UBA52	-0.234848
79631	FLJ13119	-0.235419
9255	SCYE1	-0.236358
5036	PA2G4	-0.236883
140564	APOBEC3D	-0.242494
57062	DDX24	-0.246738
79169	C1ORF35	-0.24772
4154	MBNL1	-0.247761
55421	C17orf85	-0.249125
113510	HEL308	-0.250131
10285	SMNDC1	-0.254891
22913	RALY	-0.25617
55037	PTCD3	-0.257482
4691	NCL	-0.257933
4938	OAS1	-0.260551
10849	CD3EAP	-0.260815
10240	MRPS31	-0.262149
6201	RPS7	-0.263006
8668	EIF3S2	-0.264533
9774	BCLAF1	-0.265108
6728	SRP19	-0.265704
80149	ZC3H12A	-0.269176
5917	RARS	-0.270998
22828	RBM16	-0.272139
29118	DDX25	-0.272347
7458	WBSCR1	-0.277751
11196	SEC23IP	-0.277752
26135	SERBP1	-0.28118
549	AUH	-0.282611
	PIK3C2A	-0.283078
27000	ZRF1	-0.283598
2091	FBL	-0.283718
4939	OAS2	-0.284879
23586	DDX58	-0.285908
55119	PRPF38B	-0.286813
80004	RBM35B	-0.288242
6606	SMN1	-0.289983
9617	MTRF1	-0.290345
25972	UNC50	-0.290605
1615	DARS	-0.290866
57050	UTP3	-0.291359
79922	FLJ22578	-0.29279
9188	DDX21	-0.292838
51087	YBX2	-0.293197
1832	DSP	-0.294745
4841	NONO	-0.297611
25879	WDSOF1	-0.297809
16	AARS	-0.301083
8940	TOP3B	-0.302887
10199	MPHOSPH10	-0.303457
23112	TNRC6B	-0.305259
7284	TUFM	-0.305744
9410	WDR57	-0.30709
9513	FXR2	-0.309224
7184	HSP90B1	-0.309562
51119	SBDS	-0.312096
25940	FAM98A	-0.313454
87178	PNPT1	-0.314439
25926	NOL11	-0.31778
1106	CHD2	-0.319
	TRIM71	-0.32081
6229	RPS24	-0.321447
23345	SYNE1	-0.321789
167227	DCP2	-0.323402
128061	C1orf131	-0.325726
6222	RPS18	-0.326238
2962	GTF2F1	-0.326913
10923	PC4	-0.329161
51808	RNUXA	-0.330406
11325	DDX42	-0.331058
22944	KIN	-0.331743
29958	DMGDH	-0.332345
65110	UPF3A	-0.333036
908	CCT6A	-0.334596
229	ALDOB	-0.334699
10988	METAP2	-0.336151
5649	RELN	-0.338295
65080	MRPL44	-0.339073
	DZIP3	-0.339936
7011	TEP1	-0.340592
51637	C14ORF166	-0.34519
56171	DNAH7	-0.346577
57060	PCBP4	-0.346662
10963	STIP1	-0.346811
5710	PSMD4	-0.346875
3181	HNRNPA2B1	-0.34878
6187	RPS2	-0.348988
26093	CCDC9	-0.349131
84365	MKI67IP	-0.350686
150962	CCDC139	-0.352802
11102	RPP14	-0.353238
10539	TXNL2	-0.355273
9380	GRHPR	-0.355602
1984	EIF5A	-0.359748
54954	FAM120C	-0.360555
1634	DCN	-0.361276
7247	TSN	-0.361885
9669	EIF5B	-0.363982
2193	FARSLA	-0.36862
57472	CNOT6	-0.369477
55512	SMPD3	-0.370153
65981	CAPRIN2	-0.373504
27258	LSM3	-0.374113
10056	FARSLB	-0.375663
3697	ITIH1	-0.376064
23451	SF3B1	-0.379485
10648	SCGB1D1	-0.382163
25939	SAMHD1	-0.382683
	DUSP11	-0.382785
55651	NOLA2	-0.38366
57727	NCOA5	-0.383701
7538	ZFP36	-0.38484
84311	MRPL45	-0.385657
135295	SRRP35	-0.386179
8565	YARS	-0.387014
821	CANX	-0.387353
51574	LARP7	-0.389191
8535	CBX4	-0.389666
79810	PTCD2	-0.389812
91801	ALKBH8	-0.389868
55272	IMP3	-0.39202
10772	FUSIP1	-0.393118
1429	CRYZ	-0.395223
23708	GSPT2	-0.396892
55342	STRBP	-0.39736
27161	EIF2C2	-0.397444
50649	ARHGEF4	-0.398219
55505	NOLA3	-0.400277
8365	HIST1H4H	-0.400617
9987	HNRPDL	-0.401927
161931	ADAD2	-0.402605
	PHF6	-0.403422
54882	ANKHD1	-0.404493
11260	XPOT	-0.405459
28977	MRPL42	-0.406123
64283	RGNEF	-0.406342
55052	MRPL20	-0.409181
27316	RBMX	-0.410368
26010	LOC26010	-0.410884
23264	ZC3H7B	-0.411098
10181	RBM5	-0.412013
7178	TPT1	-0.412145
23217	KIAA1086	-0.417772
28998	MRPL13	-0.417784
55596	ZCCHC8	-0.418131
	TRIM32	-0.420087
23369	PUM2	-0.420378
10914	PAPOLA	-0.42107
1964	EIF1AX	-0.422938
23168	RTF1	-0.424714
54948	MRPL16	-0.425823
3850	KRT3	-0.426147
4839	NOL1	-0.426166
6275	S100A4	-0.426504
26493	OR8B8	-0.427294
78986	DUSP26	-0.428289
166968	MIER3	-0.4283
22803	XRN2	-0.428611
57805	KIAA1967	-0.430143
23435	TARDBP	-0.432023
51264	MRPL27	-0.433137
6142	RPL18A	-0.433471
23424	TDRD7	-0.434049
26574	AATF	-0.441363
6433	SFRS8	-0.441564
2521	FUS	-0.443403
6421	SFPQ	-0.444191
10514	MYBBP1A	-0.444323
6152	RPL24	-0.44436
831	CAST	-0.445566
3669	ISG20	-0.446343
84811	BUD13	-0.44661
6812	STXBP1	-0.448263
6189	RPS3A	-0.449615
6319	SCD	-0.450005
23466	CBX6	-0.450121
	RC3H1	-0.451044
6830	SUPT6H	-0.452043
10212	DDX39	-0.452268
10642	IGF2BP1	-0.453087
3309	HSPA5	-0.454464
10449	ACAA2	-0.456775
24138	IFIT5	-0.459778
64951	MRPS24	-0.460051
11051	NUDT21	-0.460508
8187	ZNF239	-0.46108
23524	SRRM2	-0.463402
23560	GTPBP4	-0.466905
57466	SFRS15	-0.46809
168400	DDX53	-0.468307
6635	SNRPE	-0.470778
6134	RPL10	-0.472047
9349	RPL23	-0.472268
1915	EEF1A1	-0.472435
6144	RPL21	-0.473443
2923	GRP58	-0.473923
2288	FKBP4	-0.474851
4329	ALDH6A1	-0.478627
2033	EP300	-0.478994
3190	HNRPK	-0.48328
9924	USP52	-0.484271
811	CALR	-0.486243
51081	MRPS7	-0.486563
	PRKR	-0.487522
81550	TDRD3	-0.487945
10775	POP4	-0.48947
6193	RPS5	-0.49056
129831	RBM45	-0.491824
11198	SUPT16H	-0.49196
83479	DKFZP564B1023	-0.491964
348093	RBPMS2	-0.493569
23082	PPRC1	-0.493673
8531	CSDA	-0.495821
6154	RPL26	-0.495887
389421	LIN28B	-0.497226
83638	C11orf68	-0.498146
81030	ZBP1	-0.499788
9609	RAB36	-0.502662
1938	EEF2	-0.50323
9601	ERP70	-0.504638
5478	PPIA	-0.504991
3276	HRMT1L2	-0.505902
55920	RCC2	-0.506312
	CDK9	-0.506419
6182	MRPL12	-0.506427
65109	UPF3B	-0.508007
57697	KIAA1596	-0.508568
8909	P11	-0.508834
1495	CTNNA1	-0.509176
26121	PRPF31	-0.512142
7555	ZNF9	-0.512284
9877	ZC3H11A	-0.51286
25983	NGDN	-0.51528
84916	CIRH1A	-0.515921
64506	CPEB1	-0.516836
91607	FLJ34922	-0.517479
4191	MDH2	-0.518254
6624	FSCN1	-0.522559
10569	SLU7	-0.522646
10147	SFRS14	-0.523752
79954	NOL10	-0.527632
204801	NALP11	-0.527773
3304	HSPA1B	-0.528664
90441	ZNF622	-0.531302
55157	DARS2	-0.533973
57109	XPMC2H	-0.535039
51284	TLR7	-0.53506
11189	TNRC4	-0.537057
8939	FUBP3	-0.538822
1854	DUT	-0.538996
10196	HRMT1L3	-0.539518
27292	HSA9761	-0.541391
6626	SNRPA	-0.542336
26065	LSM14A	-0.542575
1994	ELAVL1	-0.54754
55749	CCAR1	-0.548669
115752	DIS3L	-0.549753
55802	DCP1A	-0.554501
4799	NFX1	-0.55498
90850	ZNF598	-0.555352
51663	ZFR	-0.555465
83640	FAM103A1	-0.556397
3005	H1F0	-0.563044
9045	RPL14	-0.564287
55124	PIWIL2	-0.567993
4204	MECP2	-0.568323
1662	DDX10	-0.568644
60528	ELAC2	-0.570856
85476	EFG1	-0.574047
3609	ILF3	-0.575458
54106	TLR9	-0.5766
6917	TCEA1	-0.578404
56478	EIF4ENIF1	-0.57842
1786	DNMT1	-0.582514
23543	RBM9	-0.584826
5901	RAN	-0.58763
23255	KIAA0802	-0.58795
	TRIM25	-0.591442
10521	DDX17	-0.592072
23326	USP22	-0.595642
153443	SRFBP1	-0.596244
11100	HNRPUL1	-0.596417
283	ANG	-0.597677
4234	METTL1	-0.598406
7295	TXN	-0.600609
689	BTF3	-0.601711
8761	PABPC4	-0.603471
26747	NUFIP1	-0.603525
81	ACTN4	-0.604314
25873	RPL36	-0.607478
	UHMK1	-0.609065
79753	SNIP1	-0.609167
	EEF2K	-0.60924
55661	DDX27	-0.612071
10643	IGF2BP3	-0.612913
9931	HELZ	-0.612963
2971	GTF3A	-0.613263
3329	HSPD1	-0.614664
6832	SUPV3L1	-0.615929
4736	RPL10A	-0.616628
8227	SFRS17A	-0.616726
7277	TUBA1	-0.617686
10915	TCERG1	-0.618053
129563	MGC42174	-0.618453
6169	RPL38	-0.618617
51013	EXOSC1	-0.619521
7298	TYMS	-0.619831
8665	EIF3S5	-0.61984
23318	ZCCHC11	-0.620375
64794	DDX31	-0.622428
2597	GAPDH	-0.6235
55544	RBM38	-0.625206
7165	TPD52L2	-0.62927
8635	RNASET2	-0.631149
26019	UPF2	-0.63396
219402	MTIF3	-0.636628
7072	TIA1	-0.63708
3735	KARS	-0.638192
9790	BMS1	-0.63907
	UBE1	-0.639215
9416	DDX23	-0.639907
57379	AICDA	-0.640016
	PTPN1	-0.641145
113251	LARP4	-0.641546
144233	BCDIN3D	-0.643272
64859	OBFC2A	-0.643665
126668	TDRD10	-0.645558
60506	NYX	-0.645635
29066	ZC3H7A	-0.646212
8575	PRKRA	-0.647698
55970	GNG12	-0.649104
124540	MSI2	-0.649589
80324	PUS1	-0.651134
64969	MRPS5	-0.652264
4869	NPM1	-0.652695
	CPNE3	-0.652896
26099	C1orf144	-0.653592
9360	PPIG	-0.654263
833	CARS	-0.655729
11103	KRR1	-0.656407
221400	TDRD6	-0.657208
5995	RGR	-0.657399
26986	PABPC1	-0.657647
6129	RPL7	-0.658564
54432	YIPF1	-0.65971
7073	TIAL1	-0.660812
55599	RNPC3	-0.661505
4343	MOV10	-0.665183
2966	GTF2H2	-0.66594
55299	BXDC2	-0.665974
22849	CPEB3	-0.666763
8715	NOL4	-0.667414
9908	G3BP2	-0.667506
9295	SFRS11	-0.669111
9221	NOLC1	-0.669187
30836	DNTTIP2	-0.67056
	NUDT1	-0.671255
134353	LSM11	-0.672676
11021	RAB35	-0.673241
51095	TRNT1	-0.674895
6997	TDGF1	-0.679399
378949	RBMY1D	-0.680069
22999	RIMS1	-0.681269
9704	DHX34	-0.681387
1655	DDX5	-0.681904
5725	PTBP1	-0.681904
5457	POU4F1	-0.681924
65003	MRPL11	-0.68327
259285	TAS2R39	-0.683721
5903	RANBP2	-0.686568
66037	BOLL	-0.689723
25804	LSM4	-0.689771
27257	LSM1	-0.692406
6942	TCF20	-0.692753
10482	NXF1	-0.692964
2896	GRN	-0.695755
92400	RBM18	-0.696678
55269	PSPC1	-0.697717
131870	NUDT16	-0.698794
92140	MTDH	-0.699316
3396	ICT1	-0.699438
79009	DDX50	-0.699467
56647	BCCIP	-0.702657
27037	HTF9C	-0.702755
54552	GNL3L	-0.702879
4940	OAS3	-0.704854
1797	DOM3Z	-0.705445
390748	LOC390748	-0.706903
1977	EIF4E	-0.70737
26017	FAM32A	-0.708555
8802	SUCLG1	-0.708831
	TRPC7	-0.708845
6128	RPL6	-0.710302
	EDD1	-0.710711
117246	FTSJ3	-0.71072
	SMARCA3	-0.712087
8663	EIF3S8	-0.712943
2224	FDPS	-0.714772
1973	EIF4A1	-0.717404
317781	DDX51	-0.719907
23076	RRP1B	-0.72156
84135	UTP15	-0.722506
24144	TFIP11	-0.723135
4440	MSI1	-0.723349
6738	TROVE2	-0.725406
8666	EIF3S4	-0.726098
3508	IGHMBP2	-0.726376
81565	NDEL1	-0.727492
253635	CCDC75	-0.729382
51388	NIP7	-0.729537
55623	THUMPD1	-0.732267
6657	SOX2	-0.735328
1617	DAZ	-0.736701
493856	CISD2	-0.73959
23185	LARP5	-0.74084
11056	DDX52	-0.741753
28985	MCTS1	-0.743502
6184	RPN1	-0.745129
10432	RBM14	-0.747846
154197	PNLDC1	-0.753026
10605	PAIP1	-0.75304
55621	FLJ20244	-0.755823
8480	RAE1	-0.756017
51340	CRNKL1	-0.756803
1075	CTSC	-0.75726
29889	HUMAUANTIG	-0.759332
55794	DDX28	-0.75953
27238	GPKOW	-0.762422
7783	ZP2	-0.765207
8241	RBM10	-0.765545
3326	HSPCB	-0.765804
	CLCN7	-0.767038
55135	WDR79	-0.767756
55308	FLJ11126	-0.767769
3148	HMGB2	-0.77002
55290	BRF2	-0.772978
255967	PAN3	-0.77315
10524	HTATIP	-0.775615
56339	METTL3	-0.778393
6923	TCEB2	-0.778984
56919	DHX33	-0.77979
57690	TNRC6C	-0.782254
10128	LRPPRC	-0.783224
51068	NMD3	-0.7839
	RNASEL	-0.784107
81887	LAS1L	-0.784318
6607	SMN2	-0.786137
246175	CNOT6L	-0.786256
54952	TRSPAP1	-0.787266
	CRKL	-0.788519
84991	RBM17	-0.791897
56342	PPAN	-0.792506
151613	TTC14	-0.792518
	ADK	-0.795981
80155	TBDN100	-0.796233
5094	PCBP2	-0.797461
80745	THUMPD2	-0.798621
10635	RAD51AP1	-0.799889
6158	RPL28	-0.8001
10767	HBS1L	-0.801041
11315	PARK7	-0.8034
122402	TDRD9	-0.803409
84186	ZCCHC7	-0.803515
84128	WDR75	-0.80354
5093	PCBP1	-0.806931
25949	SYF2	-0.808367
9400	RECQL5	-0.808481
5940	RBMY1A1	-0.81004
84545	MRPL43	-0.810944
54033	RBM11	-0.813714
11052	CPSF6	-0.814243
4131	MAP1B	-0.81499
11151	CORO1A	-0.81501
11176	BAZ2A	-0.816242
6143	RPL19	-0.817081
4676	NAP1L4	-0.819025
132612	TENR	-0.822823
8634	RTCD1	-0.824787
8890	EIF2B4	-0.825202
8087	FXR1	-0.826895
10884	MRPS30	-0.827425
	LOC92312	-0.828385
10480	EIF3M	-0.830556
	CNOT4	-0.833005
2058	EPRS	-0.835154
54517	PUS7	-0.836208
79159	NOL12	-0.837373
23089	PEG10	-0.837578
55379	LRRC59	-0.838141
83480	PUS3	-0.838443
51073	MRPL4	-0.840614
64975	MRPL41	-0.845
3692	ITGB4BP	-0.846288
4208	MEF2C	-0.848692
1967	EIF2B1	-0.850612
51692	CPSF3	-0.853743
255101	CCDC108	-0.860633
7528	YY1	-0.862828
27306	PGDS	-0.862845
7919	BAT1	-0.871525
10015	PDCD6IP	-0.873882
51091	SEPSECS	-0.875086
159163	RBMY1F	-0.875666
55149	PAPD1	-0.87665
378951	RBMY1J	-0.881235
6202	RPS8	-0.883425
199746	U2AF1L4	-0.885772
22907	DHX30	-0.887923
5814	PURB	-0.893853
148423	C1orf52	-0.895879
26993	AKAP8L	-0.896009
3069	HDLBP	-0.897624
64282	PAPD5	-0.898325
1996	ELAVL4	-0.900922
7531	YWHAE	-0.901587
3320	HSPCA	-0.903284
2960	GTF2E1	-0.905149
54984	PINX1	-0.90838
51631	LUC7L2	-0.908414
5861	RAB1A	-0.913401
27288	RBMXL2	-0.914009
1277	COL1A1	-0.915444
130916	MTERFD2	-0.91684
81627	C1ORF25	-0.916919
7067	THRA	-0.917245
5361	PLXNA1	-0.918012
10973	HELIC1	-0.923105
10657	KHDRBS1	-0.923801
	NME1	-0.924393
4931	NVL	-0.925562
6311	ATXN2	-0.927145
292	SLC25A5	-0.929226
5899	RALB	-0.930723
29969	MDFIC	-0.931648
4528	MTIF2	-0.934693
91746	YTHDC1	-0.939289
84305	WIBG	-0.939775
80742	PRR3	-0.940402
27067	STAU2	-0.941151
118	ADD1	-0.941382
	RKHD3	-0.943656
6175	RPLP0	-0.948078
246243	RNASEH1	-0.948212
60493	FASTKD5	-0.952023
375287	RBM43	-0.952235
55147	RBM23	-0.95261
340168	DPPA5	-0.953904
8683	SFRS9	-0.954564
54920	DUS2L	-0.95678
29974	A1CF	-0.957084
5034	P4HB	-0.958604
51253	MRPL37	-0.960438
51203	NUSAP1	-0.960946
	TRIM56	-0.961837
90353	ATPBD3	-0.967753
90459	3'HEXO	-0.968765
53981	CPSF2	-0.971453
79033	PRNPIP	-0.97186
2350	FOLR2	-0.975154
57169	KIAA1404	-0.978009
155435	RBM33	-0.9783
388753	C1orf31	-0.98029
23518	R3HDM1	-0.983534
29803	REPIN1	-0.985198
23071	TXNDC4	-0.985453
51441	YTHDF2	-0.988038
54865	GPATCH4	-0.992407
9361	PRSS15	-0.99341
2334	AFF2	-0.994188
6159	RPL29	-0.994756
327	APEH	-0.996547
92345	LOC92345	-0.996629
10150	MBNL2	-0.99901
284119	PTRF	-0.999569
4091	SMAD6	-1.00158
8932	MBD2	-1.00433
29777	ABT1	-1.0114
144983	RP11-78J21.1	-1.01194
6294	SAFB	-1.012
23589	CARHSP1	-1.01739
10146	G3BP	-1.01799
645974	PABPC1L2B	-1.02164
400506	LOC400506	-1.02342
10438	C1D	-1.02388
54974	THG1L	-1.02682
6137	RPL13	-1.02867
6829	SUPT5H	-1.03116
23567	ZNF346	-1.03323
55109	AGGF1	-1.03436
678	ZFP36L2	-1.03555
441161	OOEP	-1.03591
29074	MRPL18	-1.03758
220988	HNRPA3	-1.03823
1465	CSRP1	-1.04518
	DUSP3	-1.05089
138046	RALYL	-1.05336
2023	ENO1	-1.05341
142	PARP1	-1.05375
51649	MRPS23	-1.05405
55131	RBM28	-1.05528
7514	XPO1	-1.05545
6139	RPL17	-1.05828
60680	BRUNOL5	-1.06867
9208	LRRFIP1	-1.06937
54502	RBM47	-1.06986
51154	MRTO4	-1.0703
56257	FLJ20257	-1.07085
7150	TOP1	-1.07181
125950	RAVER1	-1.07379
10209	SUI1	-1.07385
6838	SURF6	-1.08127
79039	DDX54	-1.08254
113000	RPUSD1	-1.08556
50804	MYEF2	-1.08665
	NUDT5	-1.09191
27336	HTATSF1	-1.09522
91574	C12orf65	-1.09675
378950	RBMY1E	-1.09809
23070	KIAA0082	-1.10096
1933	EEF1B2	-1.10101
83448	PUS7L	-1.10309
27044	SND1	-1.10479
57510	XPO5	-1.10543
57187	THOC2	-1.10796
23246	BOP1	-1.11039
84248	FYTTD1	-1.11136
9100	USP10	-1.11262
114790	STK11IP	-1.11727
8148	TAF15	-1.11814
8880	FUBP1	-1.11901
5037	PEBP1	-1.11997
6894	TARBP1	-1.12952
9138	ARHGEF1	-1.13062
64783	RBM15	-1.13066
1787	DNMT2	-1.13159
54606	DDX56	-1.13161
55558	PLXNA3	-1.13302
4857	NOVA1	-1.13694
7625	ZNF74	-1.14308
10573	MRPL28	-1.1459
11030	RBPMS	-1.15042
9337	CNOT8	-1.15223
8935	SKAP2	-1.15312
9811	KIAA0427	-1.15481
404734	ANKHD1-EIF4EBP3	-1.16088
373863	DND1	-1.16589
11269	DDX19	-1.17416
23378	KIAA0409	-1.17568
55226	FLJ10774	-1.17598
10607	TBL3	-1.17792
51069	MRPL2	-1.17947
378948	RBMY1B	-1.18328
2852	GPR30	-1.18502
8563	THOC5	-1.18845
871	SERPINH1	-1.18888
55720	TSR1	-1.1895
	PKM2	-1.19644
79675	FASTKD1	-1.2043
25844	YIPF3	-1.20612
3434	IFIT1	-1.20648
26959	HBP1	-1.21093
7469	WHSC2	-1.22396
9667	SAFB2	-1.2349
152789	JAKMIP1	-1.2359
2237	FEN1	-1.24143
55178	FLJ10581	-1.24383
140890	SFRS12	-1.24611
5468	PPARG	-1.259
88745	C6ORF153	-1.26508
26027	THEA	-1.26822
2071	ERCC3	-1.27049
80325	ABTB1	-1.27069
440822	PIWIL3	-1.27541
1975	EIF4B	-1.27557
64983	MRPL32	-1.27561
4116	MAGOH	-1.27834
5965	RECQL	-1.27844
1122	CHML	-1.28094
3178	HNRNPA1	-1.28842
54514	DDX4	-1.28864
22794	CASC3	-1.29606
28987	NOB1	-1.30019
	SETD1A	-1.30404
140576	S100A16	-1.30782
55718	POLR3E	-1.30845
722	C4BPA	-1.31137
132864	CPEB2	-1.32128
10813	UTP14A	-1.32235
80135	BXDC5	-1.3242
6741	SSB	-1.32794
23215	BAT2D1	-1.33345
10898	CPSF4	-1.33691
60677	BRUNOL6	-1.33921
4150	MAZ	-1.34666
	TLK2	-1.35875
3336	HSPE1	-1.36831
80145	THOC7	-1.36926
1153	CIRBP	-1.37029
8325	FZD8	-1.37878
8721	EDF1	-1.40167
200315	APOBEC3A	-1.40504
2194	FASN	-1.41677
6749	SSRP1	-1.42986
	HUWE1	-1.43276
55796	MBNL3	-1.43763
26097	C1orf77	-1.43788
85865	GTPBP10	-1.44027
10247	HRSP12	-1.44403
54845	RBM35A	-1.44613
5813	PURA	-1.47644
54039	PCBP3	-1.50977
4858	NOVA2	-1.51948
22868	FASTKD2	-1.54277
57003	CCDC47	-1.55685
23580	CDC42EP4	-1.56205
51008	ASCC1	-1.56394
7175	TPR	-1.59653
	CACNA1G	-1.63589
51202	DDX47	-1.65028
7114	TMSB4X	-1.69925
54715	A2BP1	-1.78297
7019	TFAM	-1.82972
55225	RAVER2	-1.88979
